# Supplementary material for: Genome-wide association study reveals significant genomic regions for improving yield, adaptability of rice under dry direct seeded cultivation condition
Source: BMC Genomics. 2019 Jun 10;20:471. doi: 10.1186/s12864-019-5840-9 (PMC6558851; doi:10.1186/s12864-019-5840-9)
Supplement: Supplementary file 1 — Table S1. The correlation observed among traits across seasons. Table S2. The detailed description on the candidate gene identified near or in the region of significant marker-trait association/putative QTLs identified in the present study using MSU v.7 rice genome browser (http://rice.plantbiology.msu.edu/cgi-bin/gbrowse/rice/#search). (XLSX 73 kb) [file 12864_2019_5840_MOESM1_ESM.xlsx]

## Sheet: Table S1
Table S1: The correlation observed among traits across seasons
	RGR1_2015WS	RGR1_2016DS	RGR1_combined season	RGR2_2015WS	RGR2_2016DS	RGR2_combined season	RGR3 2015	RGR3 2016	RGR 3_combined season	FLA_2015WS	FLA_2016DS	FLA_combined season	FLAngle_2015WS	FLAngle_2016DS	FLAngle_combined season	DTF_2015WS	DTF_2016DS	DTF_combined season	DTFirst_2015WS	DTFirst_2016DS	DFirst_combined season	DTFull_2015WS	DTFull_2016DS	DTFull_combined season	FG/P_2015WS	FG/P_2016DS	FG/P	1000GW_2015WS	1000GW_2016DS	1000GW_combined season	PHT_2015WS	PHT_2016DS	PHT_combined season	NR1_2015WS	NR1_2016DS	NR1_combined season	NR2_2015WS	NR2_2016DS	NR2	NR3_2015WS	NR3_2016DS	NR3_combined season	PL_2015WS	PL_2016DS	PL_combined season	Spad_2015WS	Spad_2016DS	Spad	LCC_2015WS
RGR1_2015WS	1
RGR1_2016DS	0.108	1
RGR1_combined season	0.8546**	0.6189**	1
RGR2_combined season	-0.3233	-0.1512	-0.3335	0.8498**	0.5333**	1
RGR3_2015WS	0.5149**	0.0882	0.4529**	0.5826**	-0.0327	0.4667**	1
RGR3_2016DS	0.0162	0.5537**	0.2947**	0.0334	0.5429**	0.321**	0.0457	1
RGR3_combined season	0.431**	0.3502**	0.52**	0.496**	0.2566**	0.5502**	0.8451**	0.5771**	1
FLA_2015WS	-0.0684	0.009	-0.0513	0.0737	0.0424	0.0761	-0.0142	0.0301	0.0099	1
FLA_2016DS	0.081	-0.0174	0.0484	-0.0935	0.0608	-0.0429	-0.0153	0.031	-0.0047	0.1013	1
FLA_combined season	-0.0197	-0.0113	-0.0261	0.0016	0.0651	0.0323	-0.0275	0.0317	-0.0057	0.8346**	0.6205**	1
FLAngle_2015WS	-0.0875	0.1026	-0.0108	0.0397	-0.0634	-0.0114	-0.0466	0.0214	-0.0284	0.0668	-0.0073	0.0407	1
FLAngle_2016DS	0.0526	0.0839	0.0916	-0.0577	-0.036	-0.0758	-0.0224	0.0097	-0.0091	0.0377	0.16	0.1003	0.2184**	1
FLAngle_combined season	-0.0233	0.1206	0.049	0.0102	-0.044	-0.0256	-0.0256	0.0413	0.0028	0.0954	0.0971	0.1101	0.8742**	0.7181**	1
DTF_2015WS	-0.0668	-0.1211	-0.1173	0.0473	0.0111	0.0415	-0.0148	-0.0617	-0.0398	0.2193**	0.0439	0.2062**	-0.153	0.0032	-0.1045	1
DTF_2016DS	0.0477	-0.0632	0.0094	0.0767	0.022	0.0722	0.0855	-0.035	0.0526	0.2811**	-0.1142	0.1682**	-0.1643	-0.0603	-0.1495	0.547**	1
DTF_combined season	-0.0106	-0.1186	-0.0695	0.0598	0.0232	0.0606	0.0348	-0.0617	-0.001	0.2807**	-0.0418	0.2087**	-0.179	-0.0322	-0.1452	0.9024**	0.8575**	1
DTFirst_2015WS	-0.1079	-0.0209	-0.087	0.1252	0.0272	0.1112	0.0119	0.0044	0.029	0.2533**	-0.0204	0.1917**	-0.1053	-0.0193	-0.0705	0.2713**	0.407**	0.3823**	1
DTFirst_2016DS	0.0306	-0.0137	0.0209	-0.1223	0.0749	-0.0658	-0.0489	0.063	-0.0045	-0.0061	-0.058	-0.0288	-0.1386	-0.0369	-0.1105	0.1914**	0.3157**	0.2923**	0.1653**	1
DTFirst_combined season	-0.1214	-0.0185	-0.1046	0.0918	0.0487	0.1025	-0.0096	0.0351	0.0182	0.1747**	-0.0221	0.1325*	-0.1385	-0.0496	-0.1153	0.2892**	0.3666**	0.3802**	0.7825**	0.3446**	1
DTFull_2015WS	-0.1144	-0.0489	-0.1234	0.0888	0.0469	0.0945	-0.0225	0.004	-0.0168	0.1737**	-0.0351	0.1157*	-0.1291	-0.0665	-0.1157	0.3981**	0.3475**	0.4229**	0.6983**	0.1969**	0.6432**	1
Dfull_2016DS	-0.0278	-0.1457	-0.0979	0.0561	0.0193	0.0534	0.0288	-0.0814	-0.013	0.09	-0.0915	0.0337	-0.0448	-0.0439	-0.0581	0.2995**	0.4288**	0.4164**	0.1803**	0.3435**	0.2381**	0.1861**	1
DTFull_combined season	-0.0934	-0.1003	-0.1222	0.0934	-0.0201	0.0661	0.0084	-0.0826	-0.0246	0.1559**	-0.1727	0.0359	-0.0519	-0.11	-0.1023	0.3687**	0.5143**	0.5047**	0.4483**	0.3603**	0.4656**	0.5717**	0.8038**	1
FG/P _2015WS	0.1002	0.009	0.0903	0.1497*	0.1026	0.183**	0.1887**	0.0931	0.2069**	0.2503**	0.1038	0.2528**	-0.0465	-0.0515	-0.0275	0.0206	0.0142	0.0113	0.0587	-0.0805	-0.0035	-0.0541	0.0059	-0.0079	1
FG/P_2016DS	-0.0009	-0.0591	-0.0268	0.0576	0.1273	0.1163	0.0538	0.0598	0.0809	0.1128	0.27	0.2339	-0.0895	0.1085	-0.0014	0.1588	0.2443	0.2341	0.218	0.0909	0.2321	0.156	0.1396	0.1414	0.226	1
FG/P_combined season	0.0614	-0.0298	0.0405	0.1362*	0.1471**	0.1959**	0.1558**	0.1006	0.1864**	0.239**	0.2267**	0.3096**	-0.066	0.0331	-0.0075	0.0918	0.1362*	0.1274*	0.149**	-0.0157	0.1221*	0.0367	0.0685	0.0586	0.8414**	0.7265**	1
1000GW_2015WS	-0.1194	-0.0016	-0.0896	0.13*	-0.0249	0.0948	0.0061	0.0204	0.0365	0.0636	0.035	0.0724	-0.0369	0.0153	0.0084	-0.0741	-0.0061	-0.0717	0.0567	-0.0401	0.0246	-0.0331	-0.0925	-0.0522	-0.0257	-0.1023	-0.0773	1
1000GW_2016DS	-0.0072	-0.0974	-0.062	0.0492	0.0445	0.0617	0.0327	-0.0514	-0.0029	0.0254	0.2002**	0.1322	0.0343	0.0927	0.0679	0.0489	-0.0532	-0.0242	-0.092	-0.0459	-0.0917	-0.0778	-0.048	-0.1201	-0.0531	-0.242	-0.169	0.353**	1
1000GW_combined season	-0.0814	-0.0602	-0.0949	0.0988	0.0022	0.0817	0.0113	-0.027	0.007	0.05	0.145*	0.1251*	0.0069	0.0634	0.0459	-0.0045	-0.0208	-0.0427	-0.0262	-0.0514	-0.0472	-0.0666	-0.0596	-0.0853	-0.0427	-0.2009	-0.1369	0.8428**	0.8117**	1
PHT_2015WS	0.1225*	0.0116	0.1074	-0.0434	0.1133*	0.0282	0.0499	0.1099	0.105	0.1102	0.0129	0.0855	0.1273*	0.2401**	0.2238**	-0.3644	-0.3354	-0.3978	-0.1156	-0.1605	-0.1618	-0.2148	-0.2164	-0.3072	0.0922	-0.0388	0.0551	0.0167	-0.028	-0.0236	1
PHT_2016DS	-0.0082	-0.0305	-0.0302	-0.0006	0.1336	0.0662	-0.0018	0.081	0.0442	0.0693	0.1901	0.1446	0.1776	0.3255	0.2957	-0.142	-0.1978	-0.1806	-0.0412	-0.0711	-0.0521	-0.103	-0.1024	-0.1994	-0.0312	0.0865	0.0396	-0.0876	0.0624	-0.0203	0.6684**	1
PHT_combined season	0.0742	-0.0065	0.0546	-0.0281	0.1331	0.048	0.0309	0.1068	0.087	0.1017	0.0947	0.1201	0.1611	0.3013	0.2772	-0.2971	-0.2962	-0.3301	-0.0917	-0.1344	-0.1238	-0.1788	-0.1844	-0.2844	0.0454	0.0136	0.0527	-0.0278	0.0123	-0.0225	0.9414**	0.8792**	1
NR1_2015WS	-0.0195	0.0555	0.0179	-0.1065	-0.0733	-0.1289	-0.1798	-0.0462	-0.1776	0.0255	-0.0595	-0.0172	-0.0959	-0.0315	-0.082	-0.1601	-0.0198	-0.1064	-0.2125	-0.0976	-0.2265	-0.259	-0.1368	-0.2126	0.0526	-0.0877	-0.0063	0.03	0.0494	0.0463	0.0972	-0.0143	0.0552	1
NR1_2016DS	-0.0726	0.0155	-0.0448	0.0424	0.1019	0.0797	-0.0149	0.101	0.0458	-0.0468	0.1056	0.0002	0.0187	0.0123	0.0245	-0.0081	-0.1375	-0.0874	0.0623	-0.0623	0.0635	0.0951	-0.1595	-0.095	0.0182	-0.0014	0.0166	0.0843	0.1547**	0.1418*	-0.0809	0.0131	-0.0451	-0.0568	1
NR1_combined season	-0.0682	0.0518	-0.0209	-0.0732	-0.0027	-0.0689	-0.1787	0.0156	-0.1389	-0.0212	0.0239	-0.0184	-0.0612	-0.0153	-0.0492	-0.134	-0.1368	-0.1619	-0.1859	-0.1214	-0.1913	-0.1938	-0.2063	-0.2512	0.064	-0.1098	-0.0102	0.0721	0.1622**	0.1384*	0.0305	-0.0126	0.014	0.8438**	0.4966**	1
NR 2_2015WS	0.4957**	0.073	0.4395**	-0.4062	-0.1041	-0.3917	0.039	-0.0515	0.0019	0.0089	0.029	0.0174	0.0938	0.066	0.0827	-0.1617	0.0078	-0.0948	-0.258	0.002	-0.2012	-0.2327	-0.0974	-0.1782	0.0291	-0.0899	-0.0181	0.0012	0.0983	0.0504	0.1315*	0.0518	0.1072	0.2756**	-0.0837	0.1931**	1
NR2_2016DS	0.1599**	0.2617**	0.2647**	-0.0451	-0.2359	-0.1755	0.0781	-0.0303	0.0466	-0.1438	-0.0189	-0.1316	0.0564	0.0087	0.0369	-0.1146	-0.0711	-0.117	-0.0569	0.0631	-0.0222	-0.0194	-0.1387	-0.1016	-0.0296	-0.0651	-0.0598	0.0881	-0.0102	0.0428	-0.1462	-0.1837	-0.1764	0.0333	0.1623**	0.1296*	0.158**	1
NR2_combined season	0.4184**	0.2143**	0.4458**	-0.2475	-0.2078	-0.3223	0.0755	-0.0549	0.0308	-0.0755	-0.0019	-0.0692	0.0846	0.0555	0.0728	-0.1949	-0.0222	-0.133	-0.1727	0.0138	-0.1412	-0.1433	-0.1568	-0.1668	0.0261	-0.0716	-0.0154	0.0386	0.0105	0.0222	0.0278	-0.0775	-0.0178	0.2075	0.0254	0.1899	0.8023	0.6938	1
NR3_2015WS	0.2615**	0.0128	0.2137**	0.2918**	-0.0174	0.2333**	0.4578**	-0.0093	0.3648**	-0.0565	-0.0598	-0.0819	-0.1481	-0.0638	-0.1001	-0.1749	0.0101	-0.1053	-0.1573	-0.0723	-0.1317	-0.1729	-0.0937	-0.1634	0.1146*	-0.0113	0.0783	-0.0069	0.0461	0.017	0.1599**	0.0156	0.1091	0.325**	0.0216	0.288**	0.2757**	0.1035	0.2836**	1
NR3_2016DS	0.0248	0.021	0.0428	0.0022	0.2045**	0.1127*	0.0013	0.1963**	0.1044	0.02	-0.0259	-0.0037	-0.0772	-0.0287	-0.0662	0.0398	0.1082	0.0837	0.0814	0.118	0.0981	0.1001	0.0005	0.0525	0.0057	0.0522	0.0345	0.0283	0.0692	0.0579	-0.1193	-0.149	-0.1439	0.0682	0.1179*	0.1226*	-0.0102	0.2661**	0.1494**	0.0678	1
NR3_combined season	0.2173**	0.0307	0.1929**	0.2243**	0.1034	0.2438**	0.3497**	0.1142*	0.3426**	-0.0274	-0.0635	-0.0644	-0.1527	-0.0695	-0.1174	-0.1029	0.0852	-0.0157	-0.0458	0.0286	-0.0257	-0.0522	-0.0652	-0.0762	0.0904	0.024	0.0814	0.007	0.0656	0.0403	0.0395	-0.0838	-0.0133	0.2751**	0.0746	0.2639**	0.2073**	0.2304**	0.3109**	0.8051**	0.6431**	1
PL_2015WS	-0.0205	0.0809	0.0297	0.0464	0.0755	0.0848	0.0052	0.1469*	0.0902	0.2403**	0.0175	0.192**	0.0515	0.0953	0.0982	0.0159	0.0171	0.0143	0.1389*	0.0495	0.113*	0.0152	0.0152	-0.0007	0.0983	0.0984	0.1117*	0.0864	0.0225	0.0575	0.2797**	0.2512**	0.2924**	0.0262	0.0304	0.0296	-0.0884	-0.0408	-0.0843	-0.0403	-0.0636	-0.0806	1
PL_2016DS	-0.0217	-0.0173	-0.037	0.0184	0.02	0.0205	0.0007	0.0007	0.0082	0.0897	0.1994	0.1673**	0.0704	0.1818**	0.1494**	-0.0733	-0.1708	-0.1269	-0.0187	-0.0797	-0.037	-0.1	-0.0369	-0.1335	0.0226	0.0815	0.0654	0.0016	0.0399	0.0239	0.3789**	0.4853**	0.4614**	0.0251	0.0364	0.023	0.0368	-0.0829	-0.0085	0.054	-0.1394	-0.0454	0.294**	1
PL_combined season	-0.0253	0.0491	0.0031	0.0433	0.0614	0.0695	0.0053	0.1018	0.0682	0.2153**	0.1157*	0.221**	0.0752	0.1657**	0.1505**	-0.0283	-0.0818	-0.0601	0.0838	-0.0114	0.0546	-0.0453	-0.0071	-0.072	0.0796	0.1084	0.111	0.0644	0.0406	0.0563	0.3988**	0.4341**	0.4515**	0.0329	0.0431	0.0353	-0.0413	-0.0687	-0.0604	0.0032	-0.1205	-0.08	0.8569**	0.7437**	1
Spad_2015WS	0.1237*	0.0443	0.1186*	0.092	0.0783	0.1151*	0.1742**	0.0999	0.1962**	0.1087	-0.0239	0.0643	-0.0038	-0.1031	-0.0103	-0.3839	-0.0039	-0.2424	0.0368	-0.059	-0.021	-0.0809	-0.0707	-0.0868	0.2324	0.0231	0.1751**	0.2088**	0.0415	0.1466**	0.0112	-0.1949	-0.0812	0.1618**	0.0009	0.1507**	0.1003	0.0996	0.1432*	0.2327**	0.1389*	0.2579**	0.0566	-0.0526	0.0138	1
Spad_2016DS	0.0616	-0.0335	0.0351	-0.0615	0.0598	-0.0052	-0.0086	0.0205	0.0129	-0.0814	0.0146	-0.0594	-0.0754	-0.0906	-0.0982	-0.0482	0.0067	-0.0262	0.089	0.056	0.05	0.0467	0.077	0.0681	-0.0117	0.1251*	0.0533	0.0861	0.0207	0.0688	-0.1449	-0.2274	-0.196	0.0304	0.019	0.0189	0.019	0.0853	0.067	-0.0029	0.1482**	0.0978	-0.0173	-0.0675	-0.0474	0.1713**	1
Spad_combined season	0.1297*	0.0253	0.1159*	0.0533	0.0906	0.0963	0.1434*	0.0944	0.173**	0.0614	-0.0166	0.0317	-0.0376	-0.1234	-0.048	-0.346	0.0039	-0.2134	0.0696	-0.0273	0.005	-0.0505	-0.0286	-0.043	0.1928**	0.0713	0.171**	0.2125**	0.039	0.1499**	-0.047	-0.2558	-0.1459	0.1497**	0.0063	0.1315*	0.0927	0.1173*	0.1485**	0.196**	0.1771**	0.2587**	0.0422	-0.0707	-0.0059	0.9202**	0.5437**	1
LCC_2015WS	0.0892	-0.0012	0.0651	0.0853	0.0181	0.079	0.1428*	0.0253	0.1299*	0.0998	-0.0811	0.0302	-0.0215	-0.1561	-0.0759	-0.1948	0.1495**	-0.0423	0.1019	0.0564	0.0546	-0.0129	0.0568	0.0718	0.1503**	0.059	0.1337*	0.1557**	0.0247	0.1128*	-0.1007	-0.2554	-0.1805	0.1848**	-0.0149	0.1494**	0.0681	0.1038	0.1093	0.2012**	0.0986	0.2152**	0.0178	-0.0514	-0.0147	0.6625**	0.2058**	0.6462**	1
LCC_2016DS	0.1124	-0.0133	0.0868	-0.0973	0.1067	-0.0205	0.0163	0.0653	0.0559	-0.0077	0.0324	0.0134	-0.1255	-0.1737	-0.166	0.1582**	0.2366**	0.2127**	0.1073	0.1578	0.0986	0.0853	0.1489**	0.1457*	0.105	0.2043**	0.176**	0.0951	0.0316	0.0816	-0.3123	-0.3518	-0.3594	-0.0623	-0.0505	-0.0892	0.0526	0.0803	0.0792	-0.056	0.1334*	0.0491	-0.0469	-0.1327	-0.1034	0.2519**	0.4603**	0.3979**	0.2379**
LCC_combined season	0.1576**	0.0336	0.1417*	0.0058	0.0794	0.0536	0.11988	0.0827	0.1461*	0.0558	-0.0467	0.0167	-0.0962	-0.2169	-0.1548	-0.1384	0.2601**	0.0526	0.1117*	0.0809	0.0734	-0.0044	0.1085	0.1134*	0.1846**	0.142*	0.2006**	0.1578**	0.0107	0.1039	-0.2118	-0.3914	-0.3132	0.1692**	-0.0682	0.1019	0.1184*	0.1075	0.1564**	0.1767**	0.127*	0.2114**	-0.0166	-0.1524	-0.0926	0.7159**	0.3986**	0.767**	0.7782**
RHL_2015WS	0.042	-0.0571	0.0142	0.0514	-0.0274	0.0409	0.0812	-0.0708	0.0269	0.1649**	-0.0293	0.1103	-0.1411	-0.0416	-0.1172	0.1816**	0.139*	0.1849**	0.2082**	0.1217*	0.1541**	0.1864**	-0.0153	0.1419*	0.1154	0.0769	0.1091	-0.0251	-0.0143	-0.0344	-0.0297	-0.1092	-0.069	-0.0416	0.0144	-0.0322	-0.0896	-0.0657	-0.1113	-0.0049	-0.0127	-0.0125	0.0251	-0.0996	-0.0343	-0.0562	-0.0514	-0.0673	0.0752
RHL_2016DS	0.0526	-0.0176	0.0385	0.0618	0.0234	0.0729	0.0999	-0.0194	0.0568	0.113	0.0067	0.0973	-0.109	0.0021	-0.0735	0.183**	0.0891	0.1456*	0.0981	0.0588	0.085	0.107	-0.0296	0.0685	0.0751	-0.0332	0.0197	0.0335	0.1316*	0.078	-0.0213	-0.0775	-0.0485	0.0026	0.0483	0.0549	0.012	-0.0293	-0.0144	0.0125	-0.0424	-0.0251	0.0343	-0.086	-0.0228	-0.0296	-0.0324	-0.04	0.0614
RHL_combined season	0.0195	-0.0508	-0.0003	0.0698	0.0009	0.0769	0.0827	-0.0488	0.0353	0.1495**	-0.0148	0.1101	-0.1396	-0.0204	-0.1047	0.1954**	0.1087	0.1676**	0.154**	0.0742	0.1146*	0.1399*	-0.0339	0.1109	0.1113	0.0198	0.0764	0.0001	0.0422	0.0109	-0.0181	-0.1033	-0.0582	-0.0196	0.025	0.0061	-0.0616	-0.0667	-0.0834	-0.0054	-0.0267	-0.0263	0.0301	-0.0838	-0.0245	-0.0498	-0.0615	-0.0672	0.0744
RL1_2015WS	-0.1477	-0.0114	-0.1214	-0.0781	0.1149	-0.0067	-0.2015	0.0783	-0.1233	0.1237*	-0.0164	0.0917	0.1454*	0.0396	0.1206*	-0.0588	0.0568	-0.0123	0.134*	-0.01	0.1178*	0.0714	-0.0755	-0.0055	0.1246*	0.0074	0.0894	0.1183*	0.0104	0.0701	-0.046	-0.0994	-0.0752	0.2288**	0.0428	0.2246**	0.0435	-0.0213	0.0073	0.0238	0.0999	0.0712	0.0868	0.0603	0.0943	0.2793**	-0.0121	0.2312**	0.2253**
RL1_2016DS	0.0285	-0.0147	0.0222	-0.0134	0.0708	0.0279	0.0131	0.0629	0.0465	0.0067	0.0267	0.0276	-0.0991	-0.0046	-0.082	0.032	0.0053	0.0095	-0.0163	-0.0372	-0.013	0.0134	-0.031	-0.0216	0.0088	-0.011	-0.0031	0.1358	0.1176*	0.1557**	-0.0869	-0.1232	-0.1106	-0.1215	0.3003**	0.0727	0.0411	0.0955	0.0518	0.0252	0.1621**	0.1096	-0.0198	0.0205	0.0013	0.1122*	0.0523	0.1138*	0.1337*
RL1_combined season	-0.0885	0.0194	-0.0522	-0.054	0.084	-0.003	-0.1397	0.0724	-0.0764	0.0796	0.0236	0.0793	0.0942	0.0442	0.0876	-0.0441	-0.0439	-0.0668	0.0407	-0.0271	0.0513	0.0364	-0.0953	-0.0542	0.1251*	-0.046	0.0614	0.1374*	0.1067	0.1422*	-0.0603	-0.1163	-0.0902	0.1615**	0.1731**	0.2619**	0.0412	0.0636	0.029	0.0236	0.1531**	0.0961	0.0596	0.0023	0.0463	0.2836**	0.0176	0.2429**	0.2179**
RL2_2015WS	0.4002**	0.0078	0.3207**	-0.2522	0.0726	-0.1647	0.111	0.0629	0.125*	0.08	-0.0801	0.0163	0.0274	0.0185	0.0314	-0.1882	0.0183	-0.1019	-0.1743	0.0514	-0.1333	-0.1932	0.0136	-0.0641	0.14*	-0.0383	0.0771	0.1142	0.0534	0.093	0.1936**	0.0318	0.1382*	0.2495**	-0.1056	0.1627**	0.4507**	0.0577	0.2932**	0.3312**	0.0013	0.2471**	0.0136	0.1278*	0.0817	0.2831**	0.0062	0.2426**	0.2895**
RL2_2016DS	0.1393*	0.2972**	0.2665**	-0.0061	-0.1705	-0.1174	0.1513**	0.0533	0.1481**	-0.0017	0.02	-0.0023	-0.037	-0.0138	-0.0037	-0.0241	-0.0322	-0.0338	-0.1096	0.0216	-0.1188	-0.0942	-0.0594	-0.0573	0.1452*	-0.0371	0.0764	0.0926	0.0214	0.0665	-0.112	-0.0814	-0.1077	0.0777	0.0385	0.0976	0.1213*	0.416**	0.3241**	0.0856	0.0939	0.1306*	-0.0183	-0.0638	-0.0464	0.1125*	0.0261	0.1057	0.1258*
RL2_combined season	0.3631**	0.2023**	0.3913**	-0.1834	-0.0688	-0.1877	0.1732**	0.0695	0.1745**	0.0373	-0.0401	-0.002	-0.0236	-0.0055	0.0047	-0.1335	-0.0084	-0.0849	-0.2042	0.0527	-0.1754	-0.195	-0.028	-0.0852	0.1775**	-0.049	0.0943	0.1384*	0.0548	0.1096	0.0553	-0.0253	0.0242	0.2323**	-0.0337	0.1896**	0.4052**	0.3324**	0.4379**	0.2933**	0.0643	0.2639**	-0.005	0.053	0.0284	0.2431**	0.0206	0.2148**	0.2632**
RL3_2015WS	0.2365**	0.0037	0.1862**	0.2437**	-0.0008	0.1991*	0.4043**	0.0253	0.3435**	-0.025	-0.0215	-0.0563	-0.006	-0.0079	0.0151	-0.1526	0.0119	-0.0934	-0.1783	-0.0665	-0.1863	-0.1908	-0.0459	-0.1023	0.0962	0.0075	0.0694	0.0305	0.0327	0.0387	0.1216*	0.019	0.0866	0.1976**	-0.0005	0.1576**	0.2358**	0.1152*	0.2321**	0.5198**	-0.0003	0.3922**	-0.0569	0.0491	-0.012	0.2223**	-0.022	0.1802**	0.1752**
RL3_2016DS	0.1679*	-0.016	0.1357*	-0.0792	0.2228**	0.0359	0.0822	0.1925**	0.166**	0.1008	-0.0137	0.0596	-0.0409	-0.0712	-0.063	0.0346	0.0614	0.0553	0.0018	0.1087	0.0794	0.0602	0.0354	0.0461	0.0886	0.003	0.0676	0.0315	0.0656	0.0632	-0.057	-0.0838	-0.075	0.0311	0.1338*	0.1053	0.1739**	0.1745**	0.1571**	0.0664	0.4162**	0.2932**	0.0771	-0.1082	-0.0027	0.1523**	0.094	0.167**	0.1289*
RL3_combined season	0.2476**	-0.0245	0.1858**	0.1214*	0.132*	0.1573**	0.3116**	0.094	0.3021**	0.0412	-0.0344	-0.0031	-0.0059	-0.0745	-0.0331	-0.0016	0.0866	0.0396	-0.1206	0.0407	-0.057	-0.0801	0.0254	-0.0151	0.0816	-0.0222	0.0464	0.0418	0.0692	0.0727	-0.0309	-0.1173	-0.0731	0.1347*	0.057	0.1457*	0.2484**	0.1753**	0.231**	0.359**	0.2712**	0.4331**	-0.0167	-0.0783	-0.0515	0.1857**	0.0601	0.1824**	0.1366*
RHD_2015WS	0.0583	-0.0208	0.0384	0.0212	-0.071	-0.0161	0.0452	-0.0793	-0.006	0.1335*	-0.0267	0.0915	-0.124	-0.0064	-0.0772	0.1525**	0.1525**	0.1652**	0.1484*	0.0651	0.0926	0.1411*	-0.0115	0.1156*	-0.0261	0.0163	-0.0223	0.0221	0.0257	0.0201	-0.0282	-0.1035	-0.0655	0.0233	-0.0597	-0.0123	-0.0213	-0.0227	-0.0189	-0.0117	0.0167	0.0045	0.0025	-0.124	-0.0637	0.0075	-0.0454	-0.011	0.0556
RHD_2016DS	0.0703	-0.0408	0.0372	0.0113	-0.0488	-0.012	0.0678	-0.0736	0.0071	0.0701	-0.0152	0.0608	-0.0762	0.042	-0.0253	0.2322**	0.1647**	0.2146**	0.0937	0.0973	0.0596	0.074	0.0621	0.0936	0.0547	-0.042	-0.0018	0.05	0.1736	0.1259	-0.0905	-0.128	-0.1162	0.0335	-0.0255	0.0403	0.0693	-0.0235	-0.0032	0.0404	-0.0183	0.0153	0.0016	-0.1122	-0.0598	-0.0124	-0.019	-0.0201	0.0484
RHD_combined season	0.0585	-0.0361	0.0355	0.0206	-0.0349	0.011	0.0793	-0.0659	0.0245	0.1049	-0.026	0.0763	-0.1267	-0.0035	-0.0851	0.21**	0.1534**	0.197**	0.1479*	0.0894	0.0993	0.1126	0.0357	0.1375*	0.0685	-0.0362	0.0125	0.0196	0.0881	0.0577	-0.0458	-0.111	-0.0796	-0.0032	-0.0545	-0.0215	0.0115	-0.0561	-0.0434	0.013	-0.0279	-0.0082	0.0169	-0.1026	-0.0445	-0.0369	-0.0466	-0.0505	0.0275
BMF_2015WS	0.2171**	0.0791	0.2123**	0.0053	-0.138	-0.079	0.1761**	-0.0777	0.1057	0.094	-0.0849	0.0395	-0.0085	0.0195	0.0037	-0.1515	-0.0676	-0.1378	-0.0012	-0.0456	-0.0478	-0.0778	-0.0998	-0.1173	0.1726**	0.0089	0.1267*	0.1091	-0.0116	0.0575	0.2249**	0.0097	0.1478**	0.0722	-0.0479	0.0326	0.1743**	0.0859	0.1662**	0.1993**	-0.0973	0.101*	0.0445	-0.0292	0.0182	0.1831**	-0.0553	0.1338*	0.1617**
BMF_2016DS	0.0546	0.0344	0.0632	-0.0041	0.0701	0.0273	0.015	0.0715	0.0465	0.079	0.2166**	0.1716**	-0.0817	0.0756	-0.005	0.0444	0.2883**	0.1659**	0.0987	0.0537	0.09	-0.0182	0.099	0.0551	0.0725	0.1422*	0.129*	0.1345*	0.0782	0.1293*	-0.0762	0.0875	-0.0085	0.1013	0.0311	0.1106	0.0965	0.0233	0.0836	0.0373	0.0996	0.0951	0.0076	0.0466	0.0293	0.0852	-0.0082	0.0692	0.0374
BMF_combined season	0.2167**	0.0864	0.217**	0.0025	-0.0815	-0.054	0.1603**	-0.0298	0.1159*	0.1231*	0.0404	0.1243*	-0.0531	0.0566	0.0005	-0.1078	0.093	-0.0321	0.0508	-0.0112	0.0059	-0.0768	-0.0343	-0.0726	0.1881**	0.0824	0.1774**	0.1658**	0.031	0.1178*	0.1546**	0.0544	0.1234*	0.1158*	-0.0251	0.0863	0.2005**	0.0866	0.1877**	0.1923**	-0.0319	0.1373*	0.0425	-0.0008	0.0312	0.2032**	-0.0522	0.1521**	0.1596**
BS_2015WS	-0.0686	-0.0311	-0.0769	0.029	-0.0394	0.0125	-0.0328	-0.0401	-0.0484	-0.0364	0.0829	0.0196	-0.1246	0.0941	-0.0518	0.1354*	0.0593	0.1181*	0.0586	0.0527	0.0942	0.0044	0.024	0.0153	0.0384	0.153**	0.1136	0.0896	0.0111	0.052	0.0591	0.1589**	0.1083	-0.0209	-0.0613	-0.0628	-0.0242	-0.0052	-0.0156	-0.0231	0.0346	-0.003	0.0739	0.0672	0.0835	-0.1572	0.0117	-0.1284	-0.1071
BS_2016DS	0.0648	-0.0498	0.0243	0.059	0.0333	0.0501	0.0803	-0.008	0.0628	0.2288**	0.0627	0.2184**	-0.0246	0.0343	-0.0065	0.3338**	0.496**	0.4539**	0.1833**	0.2164**	0.1654**	0.1668**	0.2765**	0.2741**	0.1412*	0.1525**	0.164**	0.122*	0.1489**	0.1577**	-0.1177	0.0408	-0.0568	0.0335	-0.037	0.0149	0.0407	0.0422	0.026	-0.0127	0.0468	0.0167	0.1157*	-0.0515	0.054	-0.027	0.0218	-0.0145	0.0552
BS_combined season	0.0368	-0.0297	0.0108	0.0734	0.0253	0.066	0.0767	0.0071	0.0678	0.131*	0.1174*	0.1718**	-0.066	0.0824	-0.0192	0.2995**	0.3784**	0.375**	0.1387*	0.176**	0.1173*	0.1081	0.1981**	0.1897**	0.1464*	0.1722**	0.185**	0.1267*	0.1255*	0.1517**	-0.0409	0.1249*	0.0302	0.0156	-0.044	-0.0099	0.0317	0.0215	0.015	-0.0136	0.0328	0.0073	0.118**	0.0188	0.0909	-0.0751	0.0269	-0.0534	-0.0008
BM_2015WS	-0.0618	-0.0637	-0.0878	0.0356	0.0024	0.0384	-0.0177	-0.03	-0.0298	-0.055	0.0584	-0.0083	-0.1169	0.088	-0.0473	0.1504	0.0316	0.1116*	0.0459	0.0636	0.0873	0.015	0.0515	0.0314	0.0332	0.1703**	0.1215*	0.0314	-0.0251	-0.0129	0.0841	0.1848**	0.1366*	-0.0467	-0.051	-0.0783	-0.042	-0.0115	-0.0295	-0.0451	0.0208	-0.0295	0.0732	0.0587	0.0791	-0.1839	-0.0014	-0.157	-0.1563
BM_2016DS	0.0649	-0.0498	0.0243	0.059	0.0332	0.0501	0.0803	-0.008	0.0629	0.2288**	0.0627	0.2184**	-0.0246	0.0342	-0.0065	0.3339**	0.496**	0.4539**	0.1833**	0.2164**	0.1654**	0.1668**	0.2765**	0.2741**	0.1412*	0.1525**	0.164**	0.1221*	0.1489**	0.1578**	-0.1176	0.0408	-0.0567	0.0335	-0.037	0.0149	0.0407	0.0422	0.026	-0.0127	0.0468	0.0167	0.1158*	-0.0515	0.0541	-0.0271	0.0219	-0.0146	0.0552
BM_combined season	0.0142	-0.073	-0.0309	0.0643	0.0263	0.0593	0.0504	-0.0229	0.0306	0.1411*	0.0796	0.1595**	-0.0774	0.075	-0.0314	0.3354**	0.3905**	0.4036**	0.1635**	0.1983**	0.1731**	0.1338*	0.2367**	0.2236**	0.124*	0.2099**	0.1913**	0.1086	0.0978	0.1114	-0.0419	0.134*	0.0338	-0.0007	-0.0563	-0.0326	0.0068	0.0253	0.003	-0.0348	0.0469	-0.0039	0.1281*	-0.0059	0.085	-0.1232	0.0157	-0.0988	-0.0459
SD_2015WS	-0.0097	-0.0016	0.0035	-0.0376	-0.0165	-0.031	-0.0446	-0.0177	-0.0398	0.126*	0.0606	0.1256*	-0.1127	0.0286	-0.0525	0.1964**	0.1433*	0.1872**	0.1623**	0.1018	0.162**	0.1656**	0.0504	0.146*	0.1186*	0.2246**	0.2112**	0.0447	-0.0662	-0.0072	-0.0879	-0.0905	-0.0971	-0.0586	0.0483	-0.0348	-0.0659	0.0294	-0.0051	-0.042	0.1002	0.0299	0.0474	-0.004	0.0308	-0.0832	0.0681	-0.0426	-0.0565
SD_2016DS	-0.0793	-0.0047	-0.0608	0.0781	0.0858	0.1134*	0.0083	0.068	0.0454	0.1398*	0.1182*	0.1868**	-0.0154	0.0205	0.0061	0.1976**	0.2718**	0.2675**	0.1741**	0.1003	0.1647**	0.1445*	0.1219*	0.1438*	0.0161	0.1116*	0.0674	0.1326*	0.0842	0.1169*	-0.0219	0.0244	-0.0033	0.0031	-0.0555	-0.0411	-0.0761	0.0041	-0.0601	-0.0538	0.0408	-0.0113	0.0605	0.0962	0.0904	-0.0429	0.0039	-0.0335	-0.0097
SD_combined season	-0.043	-0.0071	-0.025	0.0012	0.0225	0.0224	-0.0339	0.0105	-0.0158	0.1662**	0.1082	0.1899**	-0.1023	0.0393	-0.0387	0.2553**	0.2416**	0.2781**	0.213**	0.1284*	0.2067**	0.2055**	0.0969	0.1876**	0.1079	0.2366**	0.2066**	0.0956	-0.0142	0.0521	-0.0874	-0.0659	-0.0858	-0.0502	0.0166	-0.0485	-0.089	0.0272	-0.0305	-0.0559	0.1047	0.024	0.0644	0.0399	0.0649	-0.0921	0.0598	-0.0529	-0.0504
CD_2015WS	-0.0937	-0.0897	-0.1194	0.0031	0.0459	0.0227	-0.0765	-0.0313	-0.0815	-0.054	0.1709**	0.0575	-0.1336	0.0601	-0.0668	0.2515**	-0.1136	0.0695	-0.0515	0.0338	0.0158	-0.0176	0.0189	-0.0616	0.1096	0.0484	0.1082	0.1253*	0.2003**	0.1808**	0.0597	0.125*	0.0958	-0.0426	0.0288	0.0359	0.019	0.0027	-0.0227	-0.0307	-0.0075	-0.0448	0.0549	0.0729	0.0783	-0.1892	-0.0216	-0.1655	-0.1668
CD_2016DS	0.025	0.0563	0.0525	0.1387*	0.1151*	0.1647**	0.1297*	0.1617**	0.1972**	0.3024**	0.1533**	0.3209**	-0.0736	0.1368**	0.0412	0.3173**	0.4332**	0.4189**	0.2342**	0.1542**	0.2336**	0.156**	0.2394**	0.2184**	0.1393*	0.302**	0.2555**	0.1182*	0.1209*	0.1318*	0.0444	0.1652*	0.1027	0.0228	0.0076	0.0162	-0.0023	-0.0476	-0.044	0.0492	0.088	0.0906	0.2364**	0.0855	0.2107**	-0.0448	0.0668	-0.0099	0.0048
CD_combined season	-0.0515	-0.0361	-0.0595	0.071	0.0966	0.1011	0.0118	0.0644	0.0421	0.1151	0.2066**	0.2088**	-0.1404	0.1095	-0.0362	0.3515**	0.1333*	0.2658**	0.0787	0.1012	0.132*	0.0644	0.1313*	0.058	0.1553**	0.1949**	0.2169**	0.1567**	0.2146**	0.2028**	0.0743	0.1847**	0.1319*	-0.0148	0.0292	0.0412	0.0143	-0.0273	-0.0416	0.0021	0.0348	0.0085	0.1631**	0.0986	0.1676**	-0.1606	0.0152	-0.1309	-0.1235
NPT_2015WS	0.0625	-0.038	0.0242	0.1254*	-0.0939	0.0566	0.1195*	-0.0525	0.0673	0.0356	-0.1414	-0.0573	-0.124	-0.1202	-0.1597	0.0533	0.1198*	0.0946	0.0206	0.0292	-0.0303	0.0738	-0.0609	-0.0253	0.0822	-0.0586	0.0234	0.0295	0.0873	0.0731	-0.0449	-0.1274	-0.0864	0.1208*	-0.0349	0.0774	0.0984	-0.0093	0.0831	0.1308*	0.0726	0.146*	0.0674	-0.06	0.0159	0.1601*	0.0099	0.1388*	0.2331**
NPT_2016DS	0.0182	0.1503**	0.0837	-0.0685	-0.2029	-0.1729	-0.0757	-0.1032	-0.1227	-0.0946	-0.2353	-0.2058	-0.0431	-0.0984	-0.0864	-0.0314	0.0377	-0.0086	-0.0683	-0.0003	-0.0553	-0.0098	0.0107	-0.0003	-0.1982	-0.2541	-0.2743	-0.0264	0.0234	-0.0048	-0.1001	-0.1584	-0.1354	0.129*	-0.0638	0.0769	0.1113	0.1482**	0.1366*	0.0637	0.0572	0.0869	-0.1295	-0.1578	-0.1705	0.011	-0.0678	-0.018	0.0036
NPT_combined season	0.0558	0.0694	0.0739	0.0462	-0.1859	-0.0655	0.0377	-0.0917	-0.0222	-0.0386	-0.2417	-0.1693	-0.1096	-0.1409	-0.1577	0.0164	0.0815	0.0404	-0.0468	0.0092	-0.0754	0.0173	-0.044	-0.0319	-0.0553	-0.2131	-0.1554	0.0167	0.0897	0.0632	-0.0916	-0.1899	-0.1437	0.1629	-0.0567	0.1084	0.1368*	0.0888	0.1403*	0.133*	0.085	0.1543**	-0.032	-0.1406	-0.0936	0.1229	-0.0395	0.0878	0.1609**
VVG_2015WS	-0.1724	-0.0353	-0.162	0.0131	0.0703	0.0592	-0.1101	0.0307	-0.0722	-0.0507	0.0842	0.0189	-0.006	-0.0235	-0.0267	0.3836**	-0.0043	0.2435**	0.1942**	0.0251	0.1978**	0.2593**	0.0935	0.1463*	-0.108	0.1194*	-0.0033	-0.0921	-0.01	-0.0533	-0.227	-0.0675	-0.1753	-0.2546	0.0517	-0.203	-0.2386	-0.067	-0.1928	-0.301	-0.0401	-0.2452	-0.0147	-0.0013	-0.0112	-0.2661	0.0161	-0.22	-0.2297
VVG_2016DS	-0.0115	-0.1064	-0.0702	0.0023	0.1104	0.0678	0.0404	0.0418	0.0573	0.048	0.0463	0.0809	-0.0145	0.0233	0.0228	0.2315**	0.25**	0.282**	0.1268*	0.0847	0.1283*	0.1138*	0.3024**	0.2799**	-0.041	0.186**	0.0712	-0.0611	-0.0848	-0.0706	-0.093	-0.0155	-0.0664	-0.0893	-0.0111	-0.0816	-0.0852	-0.2082	-0.1913	-0.0545	-0.0576	-0.0776	0.0391	0.0196	0.0364	-0.0025	-0.0161	-0.0083	0.0014
VVG_combined season	-0.109	-0.0654	-0.1318	-0.0283	0.0962	0.0426	-0.072	0.0298	-0.0437	0.0009	0.0786	0.0656	-0.0523	0.0012	-0.0255	0.3763**	0.1625**	0.3268**	0.2273**	0.0684	0.2165**	0.2553**	0.2224**	0.249**	-0.0915	0.1721**	0.0299	-0.1239	-0.0774	-0.1053	-0.2019	-0.0558	-0.1535	-0.2198	-0.0479	-0.2222	-0.1771	-0.1453	-0.2052	-0.2564	-0.0533	-0.2164	-0.0137	-0.0021	-0.0121	-0.2029	-0.026	-0.1827	-0.1798
SY_2015WS	0.1723**	0.0302	0.156**	0.1086	-0.0559	0.0576	0.1773**	-0.0009	0.1383*	0.2303**	-0.074	0.1374*	-0.072	0.0267	-0.0105	-0.1129	0.0725	-0.0409	-0.0019	-0.0545	-0.0825	-0.0826	-0.0973	-0.0999	0.2969**	-0.1023	0.1417*	0.0607	0.0652	0.0678	0.2447**	0.0979	0.1999**	0.1882**	-0.0433	0.1391*	0.1505**	0.0582	0.1378*	0.249**	0.0908	0.2345**	0.1446*	0.0111	0.1085	0.2622*	-0.0876	0.1886*	0.231*
SY_2016DS	0.0859	0.1132*	0.1254*	-0.0269	-0.0062	-0.0198	0.0291	0.0962	0.0755	0.0549	0.0407	0.0621	-0.0782	0.0956	0.0087	-0.1264	-0.0096	-0.0707	0.042	0.0439	0.0837	0.0082	-0.1232	-0.0799	-0.0623	-0.0205	-0.0423	-0.0113	0.1028	0.0511	0.2805**	0.3796**	0.3493**	0.0207	0.0927	0.0337	0.1215*	0.0589	0.0968	0.0569	0.0447	0.0699	0.1213*	0.1341*	0.1538**	-0.0584	-0.1176	-0.0945	-0.1017
SY_combined season	0.1711**	0.0775	0.1799**	0.0708	-0.0458	0.0359	0.1481**	0.0457	0.1435*	0.2048**	-0.0419	0.1355*	-0.0931	0.0655	-0.0043	-0.1458	0.0568	-0.0606	0.0257	-0.0203	-0.0189	-0.06	-0.13	-0.1077	0.2007**	-0.0836	0.0912	0.043	0.0899	0.0728	0.3177**	0.2518**	0.3171**	0.1541**	0.0064	0.1168*	0.1708**	0.0701	0.1509**	0.2164**	0.0905	0.2136**	0.1681**	0.0719	0.1567**	0.1758**	-0.121	0.1024	0.1318*
GY_2015WS	0.1369*	0.0354	0.1242*	0.1564**	0.0228	0.109	0.1274*	-0.004	0.0989	0.2494**	-0.0258	0.1776**	-0.1165	-0.0345	-0.0727	0.0265	0.2454**	0.1324*	0.1875**	0.0599	0.0862	0.0821	-0.066	-0.0014	0.3769**	0.0069	0.2541**	0.2438**	0.1355*	0.2131**	0.017	-0.1375	-0.0516	0.1564**	0.0375	0.109	0.1384*	0.0956	0.1752**	0.1336*	0.126*	0.1866**	0.1834**	-0.1356	0.0541	0.2505**	0.0348	0.2271**	0.225**
GY_2016DS	0.0947	0.1296*	0.14*	0.0318	0.136*	0.0898	0.051	0.1392*	0.1157*	0.0744	0.119*	0.1021	-0.0897	0.0973	0.0036	0.112*	0.2309**	0.1712**	0.1384*	0.1321*	0.1086	0.0779	0.1396*	0.0544	0.1021	0.2266**	0.195**	0.177**	0.2591**	0.2588**	-0.2281	-0.1417	-0.2089	0.0661	0.1352*	0.145*	0.1113	0.2607**	0.2282**	0.0951	0.1901**	0.188**	0.0654	-0.105	-0.0069	0.2312**	0.1749**	0.264**	0.229**
GY_combined season	0.145*	0.0862	0.1563**	0.1296*	0.0471	0.122*	0.1166*	0.0626	0.126*	0.2118**	0.0398	0.1769**	-0.1266	0.0203	-0.0505	0.0728	0.2625**	0.1687**	0.184**	0.0883	0.1031	0.0892	-0.0038	0.019	0.3235**	0.1062	0.2762**	0.2615**	0.2228**	0.2783**	-0.0959	-0.1688	-0.1376	0.146*	0.0399	0.1508**	0.1535**	0.1946**	0.2359**	0.1429*	0.1822**	0.2248**	0.1637**	-0.1503	0.0345	0.2931**	0.107	0.2908**	0.2724**
[truncated: 44 more columns]

## Sheet: Table S2
Table S2: The detailed description on the candidate gene identified near or in the region of significant marker-trait association/putative QTLs identified in the present study using MSU v.7 rice genome browser (http://rice.plantbiology.msu.edu/cgi-bin/gbrowse/rice/#search)
Traits	SNP	pos (MSU 7.0)	Locus name (MSU 7.0)	Gene Product Name	Gene Product Description
Number of Nodalroot at 29 DAS	S4_31728342	31727770 - 31729348	LOC_Os04g53260.1		polyphenol oxidase protein, putative, expressed
		31759581 - 31750955	LOC_Os04g53310.1		soluble starch synthase 3, chloroplast precursor, putative, expressed
		31693570 - 31696647	LOC_Os04g53214.2		hydroxyacid oxidase 1, putative, expressed
		31700907 - 31703617	LOC_Os04g53230.1		aminomethyltransferase, putative, expressed
Root hair length, Root hair density	S5_15470847	15464454 - 15465082	LOC_Os05g26620.1	PROLM14	Prolamin precursor, putative, expressed
	S5_15470880	15488221 - 15482300	LOC_Os05g26660.1		NADH-ubiquinone oxidoreductase, mitochondrial precursor, putative, expressed
Flag Leaf Area	S5_15133031	15124584 - 15125829	LOC_Os05g26020.1		cyclin, putative, expressed
		15136288 - 15147503	LOC_Os05g26040.1		pumilio-family RNA binding repeat containing protein, expressed
	S4_21832119	21816178 - 21812157	LOC_Os04g35790.3		GLTP domain containing protein, putative, expressed
		21823723 - 21817394	LOC_Os04g35800.1		zinc finger C-x8-C-x5-C-x3-H type family protein, expressed
		21842286 - 21848136	LOC_Os04g35840.1		T-complex protein 11, putative, expressed
		21858308 - 21856902	LOC_Os04g35864.1		DDT domain-containing protein, putative, expressed
Flag leaf Angle	S9_19178976	19155796 - 19150469	LOC_Os09g32090.1		methyl-binding domain protein MBD, putative, expressed
Days to First Emergence	S6_16444037,S6_16444038, S6_16444082	16400699 - 16432410	LOC_Os06g28820.1		cycloartenol synthase, putative, expressed
Days to Full Emergence	S11_24806565, S11_24806596, S11_24806601	24809640 - 24810818	LOC_Os11g41350.1	MBTB67	Bric-a-Brac, Tramtrack, Broad Complex BTB domain with Meprin and TRAF Homology MATH domain, expressed
		24750529 - 24751632	LOC_Os11g41290.1	MrBTB5	Bric-a-Brac, Tramtrack, Broad Complex BTB domain with Meprin and TRAF Homology MATH-related domain, expressed
		24756166 - 24757242	LOC_Os11g41300.1	MBTB65	Bric-a-Brac, Tramtrack, Broad Complex BTB domain with Meprin and TRAF Homology MATH domain, expressed
		24758712 - 24759854	LOC_Os11g41310.1	MBTB66	Bric-a-Brac, Tramtrack, Broad Complex BTB domain with Meprin and TRAF Homology MATH domain, expressed
Spad	S2_16013833, S2_16191048	16082576 - 16083406	LOC_Os02g27300.1		SCP-like extracellular protein, expressed
		16088547 - 16094120	LOC_Os02g27310.1	TKL_IRAK_DUF26-lc.6	TKL_IRAK_DUF26-lc.6 - DUF26 kinases have homology to DUF26 containing loci, expressed
		16120440 - 16114897	LOC_Os02g27360.1		aspartic proteinase-like protein 2 precursor, putative, expressed
		16150035 - 16152929	LOC_Os02g27400.1	OsFBX49	F-box domain containing protein, expressed
		16160890 - 16160465	LOC_Os02g27430.1		GRF zinc finger family protein
		16172700 - 16180337	LOC_Os02g27440.2		DNA topoisomerase 1, putative, expressed
		16208331 - 16216477	LOC_Os02g27470.1	importin-7	putative, expressed
Bending Strength	S3_21737519	21701041 - 21703525	LOC_Os03g39040.1		zinc knuckle domain containing protein, expressed
		21708299 - 21709740	LOC_Os03g39050.1		no apical meristem protein, expressed
		21726158 - 21727660	LOC_Os03g39100.1		no apical meristem protein, expressed
		21732988 - 21738085	LOC_Os03g39129.1		frigida, putative, expressed
		21746049 - 21747104	LOC_Os03g39150.1		protein kinase domain containing protein, expressed
		21748596 - 21751688	LOC_Os03g39160.1		frigida, putative, expressed
Plant height	S11_17805610	17785138 - 17792672	LOC_Os11g30560.1		dehydrogenase/reductase, putative, expressed
	S1_38481437	38398517 - 38401533	LOC_Os01g66120.1		no apical meristem protein, putative, expressed
		38443627 - 38446431	LOC_Os01g66180.1		cytochrome c, putative, expressed
Grain Yield	S11_17412133, S11_17412134, S11_17412139	17385302 - 17393700	LOC_Os11g29920.1		NB-ARC domain containing protein, expressed
		17383893 - 17384607	LOC_Os11g29910.1		plastocyanin-like domain containing protein, putative, expressed
		17403407 - 17404271	LOC_Os11g29945.1		BNR/Asp-box repeat family protein, putative, expressed
		17417481 - 17411995	LOC_Os11g29970.1		NB-ARC domain containing protein, expressed
		17429007 - 17425545	LOC_Os11g29980.1		disease resistance RPP13-like protein 1, putative, expressed
		17438286 - 17434258	LOC_Os11g29990.1		NBS-LRR type disease resistance protein, putative, expressed
Straw Yield	S11_15708717	15637696 - 15656956	LOC_Os11g27170.1	OsSCP58	Putative Serine Carboxypeptidase homologue, expressed
		15667656 - 15670726	LOC_Os11g27240.1		pentatricopeptide repeat domain containing protein, putative, expressed
		15683051 - 15694859	LOC_Os11g27264.2	OsSCP60	Putative Serine Carboxypeptidase homologue, expressed
		15706797 - 15738377	LOC_Os11g27329.1	OsSCP62
		15746593 - 15748178	LOC_Os11g27370.1		UDP-glucoronosyl and UDP-glucosyl transferase domain containing protein, expressed
Days to 50% flowering	S11_17316419	17259927 - 17264943	LOC_Os11g29750.1		plasma membrane ATPase, putative, expressed
		17284028 - 17285405	LOC_Os11g29780.1		plant-specific domain TIGR01627 family protein, expressed
		17291100 - 17294288	LOC_Os11g29790.1		receptor kinase, putative, expressed
		17329608 - 17332992	LOC_Os11g29850.1		ABC transporter, ATP-binding protein, putative, expressed
VVG	S1_37639734, S1_37653811	37616704 - 37622095	LOC_Os01g64810.2		zinc finger DHHC domain-containing protein, putative, expressed
		37625795 - 37636034	LOC_Os01g64820.1	POLA1	Putative DNA polymerase alpha catalytic subunit, expressed
		37637212 - 37639865	LOC_Os01g64830.1		aspartic proteinase nepenthesin precursor, putative, expressed
		37647019 - 37649292	LOC_Os01g64850.1	OsSub10	Putative Subtilisin homologue, expressed
		37664117 - 37667349	LOC_Os01g64890.1		CorA-like magnesium transporter protein, putative, expressed
		37681708 - 37666708	LOC_Os01g64900.1	HEAT	putative, expressed
		37684066 - 37682288	LOC_Os01g64910.1		anthocyanidin 5,3-O-glucosyltransferase, putative, expressed
		37689486 - 37686056	LOC_Os01g64920.1		nuclear matrix protein 1, putative, expressed
		37696778 - 37699752	LOC_Os01g64960.1		chlorophyll A-B binding protein, putative, expressed
	S11_25462225	25462998 - 25461244	LOC_Os11g42270.1	OsFBX432	F-box domain containing protein, expressed
		25465666 - 25464456	LOC_Os11g42280.1	OsFBX433	F-box domain containing protein, expressed
		25468131 - 25466557	LOC_Os11g42290.1		transferase family protein, putative, expressed
		25475631 - 25474150	LOC_Os11g42300.1	OsFBX434	F-box domain containing protein, expressed
		25478804 - 25477029	LOC_Os11g42310.1	OsFBL58	F-box domain and LRR containing protein, expressed
		25492192 - 25496854	LOC_Os11g42350.1		glutathione synthetase, chloroplast precursor, putative, expressed
		25501586 - 25503169	LOC_Os11g42370.1		transferase family protein, putative, expressed
Fe uptake	S2_29221003, S2_29221015	29190320 - 29195573	LOC_Os02g47744.1		MYB family transcription factor, putative, expressed
		29199147 - 29204368	LOC_Os02g47760.1		AAA-type ATPase family protein, putative, expressed
		29208132 - 29206032	LOC_Os02g47770.1		ZF-HD protein dimerisation region containing protein, expressed
		29226327 - 29223873	LOC_Os02g47780.1		hydrolase, alpha/beta fold family domain containing protein, expressed
		29229081 - 29226628	LOC_Os02g47790.1		monodehydroascorbate reductase, putative, expressed
		29241762 - 29238064	LOC_Os02g47810.1		dof zinc finger domain containing protein, putative, expressed
		29265497 - 29260063	LOC_Os02g47840.1		universal stress protein domain containing protein, putative, expressed
		29270056 - 29274644	LOC_Os02g47850.1		class I glutamine amidotransferase, putative, expressed
		29278137 - 29283921	LOC_Os02g47860.2		uridine kinase, putative, expressed
		29291634 - 29287705	LOC_Os02g47880.1		tetratricopeptide repeat domain containing protein, expressed
N uptake, P uptake	S5_14987295	14991579 - 14993800	LOC_Os05g25770.1	WRKY45	expressed
		14997859 - 15000770	LOC_Os05g25780.1		rhodanese-like domain containing protein, putative, expressed
		15040797 - 15044759	LOC_Os05g25840.3		ELMO/CED-12 family protein, putative, expressed
		15046730 - 15051515	LOC_Os05g25850.1		superoxide dismutase, mitochondrial precursor, putative, expressed
		15056028 - 15054708	LOC_Os05g25870.1		N-dimethylguanosine tRNA methyltransferase, putative, expressed
		14899987 - 14904546	LOC_Os05g25640.1		cytochrome P450, putative, expressed
P uptake	S6_27868961, S6_30887442	27848256 - 27844654	LOC_Os06g45960.1		cytochrome P450, putative, expressed
		27831317 - 27830246	LOC_Os06g45950.1	OsSAUR25	Auxin-responsive SAUR gene family member, expressed
		27862248 - 27862649	LOC_Os06g45970.1	OsSAUR26	Auxin-responsive SAUR gene family member, expressed
		27866741 - 27874406	LOC_Os06g45980.1		toprim domain-containing protein, putative, expressed
		27875114 - 27877420	LOC_Os06g45990.2		patellin-5, putative, expressed
		27880145 - 27877522	LOC_Os06g46000.1		tubulin/FtsZ domain containing protein, putative, expressed
		29072361-29076031	LOC_Os06g0695800.1		Phosphate transport system permease protein 1 domain containing protein
		29208089 - 29210889	LOC_Os06g0698300.01		Protein phosphatase 2C family protein
		29383237 - 29385814	LOC_Os06g0699200.1		Metallophosphoesterase domain containing protei
		29508897 - 29515165	LOC_Os06g070120.1		UTP glucose-1-phosphate uridylyltransferase family protein
		29762530 - 29766745	LOC_Os06g0704700.1		NAD(P)-binding domain containing protein
		30797115 - 30806042	LOC_Os06g072470.1		Phosphatidylinositol 3- and 4-kinase catalytic domain containing protein
		30866013 - 30866879	LOC_Os06g51000.1		carrier, putative, expressed
		30877993 - 30870317	LOC_Os06g51029.1	OsFtsH1	OsFtsH1 FtsH protease, homologue of AtFtsH1/5, expressed
		30905815 - 30897376	LOC_Os06g51084.1		1,4-alpha-glucan-branching enzyme, chloroplast precursor, putative, expressed
		30913463 - 30907000	LOC_Os06g51100.2		transmembrane protein, putative, expressed
		30918120 - 30915029	LOC_Os06g51110.2		cyclin, putative, expressed
		30936612 - 30935754	LOC_Os06g51140.1		ZOS6-11 - C2H2 zinc finger protein, expressed
		30944196 - 30948366	LOC_Os06g51150.1		catalase isozyme B, putative, expressed
		30951470 - 30948619	LOC_Os06g51160.1		glycosyl transferase family 8, putative, expressed
Zn uptake	S7_26042045	26024756 - 26019539	LOC_Os07g43470.1		GTP-binding protein, putative, expressed
		26047492 - 26044540	LOC_Os07g43540.1		ORC6 - Putative origin recognition complex subunit 6, expressed
		26077154 - 26075299	LOC_Os07g43580.1		MYB family transcription factor, putative, expressed
		25998785 - 26003517	LOC_Os07g43420.1		MYB family transcription factor, putative, expressed
		26017822 - 26014754	LOC_Os07g43460.1		sphingolipid C4-hydroxylase SUR2, putative, expressed
		26047492 - 26044540	LOC_Os07g43540.1	ORC6	Putative origin recognition complex subunit 6, expressed
